# Supplementary material for: Quassinoids from the Roots of Eurycoma longifolia and Their Anti-Proliferation Activities
Source: Molecules. 2021 Sep 30;26(19):5939. doi: 10.3390/molecules26195939 (PMC8512324; doi:10.3390/molecules26195939)
Supplement: Supplementary file 1 [file molecules-26-05939-s001.zip]

Archive with 1 entries (1 files):
- molecules-1380734-supplementary.pdf
